# Supplementary material for: An integrative framework for drug target discovery bridging clinical trial and genetic data insights
Source: J Transl Med. 2026 Mar 13;24:374. doi: 10.1186/s12967-026-07806-x (PMC12994227; doi:10.1186/s12967-026-07806-x)
Supplement: Supplementary file 2 — Supplementary material 2: Variable overview [file 12967_2026_7806_MOESM2_ESM.xlsx]

## Sheet: available_variables (1)
Description of variable	Short variable name	Available in UKBB	Available in GCKD	In non-urine model?	Step 1 inclusion (P<0.1)
Body mass index	BMI	1	1	yes	yes
Diastolic blood pressure mmHg	DIABP	1	1	yes	no
Height in cm	HEIGHT	1	1	yes	no
Hip circumferene	HIPCIR	1	0	-	-
Heart rate bpm	HR_N	1	1	yes	no
Systolic blood pressure mmHg	SYSBP	1	1	yes	yes
Waist circumference	WAISTCIR	1	0	-	-
Weight kg	WEIGHT	1	1	yes	yes
Albumin (g/dL) in Serum or Plasma	ALBUM	1	1	yes	yes
Alkaline Phosphatase (U/L) in Serum	ALKPHOS	1	0	-	-
Bilirubin (mg/dL) in Serum	BILITOT	1	0	-	-
Blood Urea Nitrogen (mg/dL) in Serum	BUNN2	1	1	yes	yes
Cholesterol (mg/dL) in Serum	CHOL	1	1	yes	yes
Creatine Kinase (U/L) in Serum	CK	0	0	-	-
Creatinine (mg/dL) in Serum or Plasma	CREAT	1	1	yes	yes
Glomerular Filtration Rate, Estimated (mL/min/1.73m2)	GFRE_C	1	1	yes	yes
Gamma Glutamyl Transferase (U/L) in Serum or Plasma	GGT	1	0	-	-
Hemoglobin (g/dL) in Blood	HB	1	1	yes	yes
Hemoglobin A1C (%) in Blood - Calculated	HBA1C	1	1	yes	no
Hematocrit (%) in Blood - Calculated	HCT	1	1	yes	yes
HDL Cholesterol (mg/dL) in Serum	HDL	1	1	yes	no
C Reactive Protein (mg/L) in Serum - High Sensitive Test	HSCRP	1	1	yes	no
Lactate Dehydrogenase (U/L) in Serum	LDH	0	0	-	-
LDL Cholesterol (mg/dL) in Serum	LDL	1	1	yes	yes
Magnesium (mg/dL) in Serum	MAGNES	0	0	-	-
Ery. Mean Corpuscular Hemoglobin (pg) in Blood	MCH	1	0	-	-
Ery. Mean Corpuscular HGB Concentration (g/dL)	MCHC	1	0	-	-
Ery. Mean Corpuscular Volume (fL) in Blood	MCV	1	0	-	-
Platelets (GIGA/L) in Blood	PLAT	1	0	-	-
Potassium (mmol/L) in Serum	POTASS	0	0	-	-
Protein (g/dL) in Serum	PROTOT	1	0	-	-
Erythrocytes (T/L) in Blood	RBC	1	0	-	-
Aspartate Aminotransferase (U/L) in Serum	SGOT	1	0	-	-
Alanine Aminotransferase (U/L) in Serum or Plasma	SGPT	1	0	-	-
Sodium (mmol/L) in Serum	SODIUM	0	1	-	-
Triglycerides (mg/dL) in Serum	TRIGLY	1	0	-	-
Albumin (mg/L) in Urine	UALBUM	1	1	no	yes
Albumin/Creatinine (mg/g) in Urine	UALCR	1	1	no	yes
Creatinine (mg/dL) in Urine	UCREAT	1	1	yes	yes
Urate (mg/dL) in Serum	URICAC	1	1	yes	no
Leukocytes (GIGA/L) in Blood	WBC	1	0	-	-
